# Supplementary material for: Comparing raccoon major histocompatibility complex diversity in native and introduced ranges: Evidence for the importance of functional immune diversity for adaptation and survival in novel environments
Source: Evol Appl. 2019 Nov 28;13(4):752–67. doi: 10.1111/eva.12898 (PMC7086054; doi:10.1111/eva.12898)
Supplement: Supplementary file 1 [file EVA-13-752-s001.xlsx]

## Sheet: Allele_list
Supp. Tab. 1. The list of MHC-DRB alleles used in this study
Supertype	hap	Castillo et al. 2010	Ruiz-Lopez et al. 2014	Santos et al. 2017	This study	Srithayakumar et al. 2011
2	1	Prlo-DRB*04/GU388315.1	Prlo-DRB*205/KP064231.1
7	2	Prlo-DRB*271/GU388332.1
2	3	Prlo-DRB*57/GU388353.1
7	4	Prlo-DRB*18/GU388328.1	Prlo-DRB*218/KP064244.1
2	5	Prlo-DRB*06/GU388317.1	Prlo-DRB*204/KP064230.1, Prlo-DRB*234/KP064260.1
5	6	Prlo-DRB*81/GU388363.1
2	7	Prlo-DRB*47/GU388344.1	Prlo-DRB*253/KP064279.1
3	8	Prlo-DRB*05/GU388316.1	Prlo-DRB*235/KP064261.1
2	9	Prlo-DRB*48/GU388372.1	Prlo-DRB*214/KP064240.1
2	10	Prlo-DRB*62/GU388354.1
5	11	Prlo-DRB*71/GU388358.1	Prlo-DRB*225/KP064251.1
5	12	Prlo-DRB*42/GU388342.1		Prlo-DRB*259/MH330250.1
2	13	Prlo-DRB*10/GU388321.1	Prlo-DRB*210/KP064236.1
5	14	Prlo-DRB*99/GU388366.1
3	15	Prlo-DRB*56/GU388352.1	Prlo-DRB*230/KP064256.1
2	16	Prlo-DRB*26/GU388335.1
2	17	Prlo-DRB*29/GU388338.1	Prlo-DRB*227/KP064253.1
2	18	Prlo-DRB*19/GU388329.1	Prlo-DRB*206/KP064232.1
10	19	Prlo-DRB*15/GU388326.1
4	20	Prlo-DRB*14/GU388325.1
3	21	Prlo-DRB*75/GU388359.1
5	22	Prlo-DRB*70/GU388357.1
7	23	Prlo-DRB*43/GU388343.1
10	24	Prlo-DRB*73/GU388376.1
4	25	Prlo-DRB*32/GU388371.1
3	26	Prlo-DRB*17/GU388370.1
10	27	Prlo-DRB*103/GU388369.1
10	28	Prlo-DRB*90/GU388365.1
10	29	Prlo-DRB*76/GU388361.1
10	30	Prlo-DRB*52/GU388348.1
4	31	Prlo-DRB*51/GU388347.1
9	32	Prlo-DRB*21/GU388331.1
2	33	Prlo-DRB*02/GU388313.1
5	34		Prlo-DRB*245/KP064271.1
9	35	Prlo-DRB*80/GU388377.1
3	36	Prlo-DRB*100/GU388367.1
4	37	Prlo-DRB*50/GU388346.1
6	38		Prlo-DRB*219/KP064245.1
10	39	Prlo-DRB*64/GU388375.1
3	40	Prlo-DRB*59/GU388374.1
10	41	Prlo-DRB*68/GU388355.1
5	42	Prlo-DRB*30/GU388339.1
4	43	Prlo-DRB*28/GU388337.1
10	44	Prlo-DRB*11/GU388322.1
6	45	Prlo-DRB*03/GU388314.1
9	46	Prlo-DRB*78/GU388362.1
4	47	Prlo-DRB*34/GU388341.1
2	48		Prlo-DRB*228/KP064254.1
2	49		Prlo-DRB*241/KP064267.1
9	50	Prlo-DRB*85/GU388364.1
3	51	Prlo-DRB*25/GU388334.1
3	52	Prlo-DRB*12/GU388323.1
3	53	Prlo-DRB*01/GU388312.1
3	55		Prlo-DRB*215/KP064241.1
10	56	Prlo-DRB*74/GU388360.1
4	57	Prlo-DRB*53/GU388349.1
3	58	Prlo-DRB*20/GU388330.1
9	59	Prlo-DRB*13/GU388324.1
1	60	Prlo-DRB*09/GU388320.1, Prlo-DRB*54/GU388350.1
2	61		Prlo-DRB*252/KP064278.1
2	62		Prlo-DRB*226/KP064252.1
3	63	Prlo-DRB*58/GU388373.1
4	64	Prlo-DRB*55/GU388351.1
4	65	Prlo-DRB*27/GU388336.1
4	66		Prlo-DRB*242/KP064268.1
3	67	Prlo-DRB*24/GU388333.1
1	68		Prlo-DRB*249/KP064275.1
3	69	Prlo-DRB*07/GU388318.1
10	70	Prlo-DRB*238/KP064264.1
8	71	Prlo-DRB*16/GU388327
3	72	Prlo-DRB*69/GU388356.1
10	73	Prlo-DRB*102/GU388368.1
4	74			Prlo-DRB*257/MH330248.1
4	75				Prlo-DRB*264/MK028988
9	76				Prlo-DRB*265/MK028989
8	77				Prlo-DRB*266/MK028990
3	78				Prlo-DRB*267/MK028991
3	79				Prlo-DRB*268/MK028992
10	80				Prlo-DRB*269/MK028993
10	81				Prlo-DRB*270/MK028994
10	54					Prlo-DRB*44/HM589210.1
4	82			Prlo-DRB*254/MH330245.1
10	83			Prlo-DRB*255/MH330246.1
1	84			Prlo-DRB*256/MH330247.1
4	85			Prlo-DRB*258/MH330249.1
3	86			Prlo-DRB*260/MH330251.1
4	87			Prlo-DRB*261/MH330252.1
2	88			Prlo-DRB*262/MH330253.1
2	89			Prlo-DRB*263/MH330254.1
Alleles marked with red were detected among samples collected in this study
References
Castillo, Sarrah, Vythegi Srithayakumar, Vanessa Meunier, and Christopher J. Kyle. ‘Characterization of Major Histocompatibility Complex (MHC) DRB Exon 2 and DRA Exon 3 Fragments in a Primary Terrestrial Rabies Vector (Procyon Lotor)’. PLoS ONE 5, no. 8 (10 August 2010). https://doi.org/10.1371/journal.pone.0012066.
Ruiz-López, María José, Ryan J. Monello, Stephanie G. Schuttler, Stacey L. Lance, Matthew E. Gompper, and Lori S. Eggert. ‘Major Histocompatibility Complex, Demographic, and Environmental Predictors of Antibody Presence in a Free-Ranging Mammal’. Infection, Genetics and Evolution 28 (December 2014): 317–27. https://doi.org/10.1016/j.meegid.2014.10.015.
Santos, Pablo S. C., Frank-Uwe Michler, and Simone Sommer. ‘Can MHC-Assortative Partner Choice Promote Offspring Diversity? A New Combination of MHC-Dependent Behaviours among Sexes in a Highly Successful Invasive Mammal’. Molecular Ecology 26, no. 8 (1 April 2017): 2392–2404. https://doi.org/10.1111/mec.14035.
Srithayakumar, Vythegi, Sarrah Castillo, Rick C. Rosatte, and Christopher J. Kyle. ‘MHC Class II DRB Diversity in Raccoons (Procyon Lotor) Reveals Associations with Raccoon Rabies Virus (Lyssavirus)’. Immunogenetics 63, no. 2 (February 2011): 103–13. https://doi.org/10.1007/s00251-010-0485-5.

## Sheet: Arkusz1
1	4
2	271
3	57
4	18
5	6
6	81
7	47
8	5
9	48
10	62
11	71
12	259
13	10
14	99
15	56
16	26
17	29
18	19
19	15
20	14
21	75
22	70
23	43
24	73
25	32
26	17
27	103
28	90
29	76
30	52
31	51
32	21
33	2
34	245
35	80
36	100
37	50
38	219
39	64
40	59
41	68
42	30
43	28
44	11
45	3
46	78
47	34
48	228
49	241
50	85
51	25
52	12
53	1
54	44
55	215
56	74
57	53
58	20
59	13
60	9
61	252
62	226
63	58
64	55
65	27
66	242
67	24
68	249
69	7
70	85
71	16
72	69
73	102
74	257
75	270
76	264
77	265
78	266
79	267
80	268
81	269
82	254
83	255
84	256
85	258
86	260
87	261
88	262
89	263
