# Supplementary material for: Comparing raccoon major histocompatibility complex diversity in native and introduced ranges: Evidence for the importance of functional immune diversity for adaptation and survival in novel environments
Source: Evol Appl. 2019 Nov 28;13(4):752–67. doi: 10.1111/eva.12898 (PMC7086054; doi:10.1111/eva.12898)
Supplement: Supplementary file 2 [file EVA-13-752-s002.xlsx]

## Sheet: Arkusz1
Supp. Tab. 2. Expected and observed heterozygosity of microsatellite loci across studied populations.
CZ
Locus	He	Ho	p-value
PLOT-5	0.66197	0.65038	0.01076
PLOT-6	0.04225	0.04185	1
PLOT-7	0.21268	0.23125	0.9764
PLO2-14	0.68421	0.75401	0.0752
PLOT1	0.59155	0.61732	0.01657
PLOT2	0.38571	0.41408	0.09417
PLOT3	0.69859	0.79013	0.06854
PLOT10	0.56944	0.55954	0.63357
PLOT11	0.68056	0.615	0.83203
D1
Locus	He	Ho	p-value
PLOT-5	0.61538	0.72615	0.25164
PLOT-6	0.23077	0.32308	0.37474
PLOT-7	0.69231	0.75385	0.91428
PLO2-14	0.67059	0.77718	0.06632
PLOT1	0.55294	0.65597	0.01893
PLOT2	0.72222	0.77143	0.03764
PLOT3	0.74444	0.80317	0.01045
PLOT10	0.73333	0.71264	0.04221
PLOT11	0.53333	0.64368	0.48602
D2
Locus	He	Ho	p-value
PLOT-5	0.8	0.77778	0.69327
PLOT-6	0.25	0.25	1
PLOT-7	0.8	0.64444	1
PLO2-14	0.75	0.78571	1
PLOT1	0.5	0.57143	1
PLOT2	1	0.89286	1
PLOT3	0.5	0.42857	1
PLOT10	1	0.78571	1
PLOT11	0.55	0.60714	0.1421
D3
Locus	He	Ho	p-value
PLOT-5	0.67742	0.6917	0.3836
PLOT-6	0.65625	0.57391	0.94081
PLOT-7	0.41935	0.38551	0.73196
PLO2-14	0.64706	0.76251	0.05368
PLOT1	0.55455	0.66527	0.00431
PLOT2	0.88235	0.759	0.31402
PLOT3	0.52353	0.69974	0.00301
PLOT10	0.69697	0.60793	0.00823
PLOT11	0.57576	0.66387	0.63818
D4
Locus	He	Ho	p-value
PLOT-5	0.79167	0.78901	0.23664
PLOT-6	0.45455	0.51586	0.07302
PLOT-7	0.75	0.69149	0.22247
PLO2-14	0.8	0.80898	0.06663
PLOT1	0.4	0.52	0.2266
PLOT2	0.78	0.84408	0.04403
PLOT3	0.67826	0.73623	0.0505
PLOT10	0.5	0.50798	0.35801
PLOT11	0.41667	0.56649	0.05193
PL1
Locus	He	Ho	p-value
PLOT-5	0.69811	0.69677	0.45147
PLOT-6	0.4434	0.43387	0.91525
PLOT-7	0.57547	0.51927	0.0655
PLO2-14	0.78431	0.81464	0.01124
PLOT1	0.46316	0.51078	0.10369
PLOT2	0.8	0.78018	0.32511
PLOT3	0.42692	0.5465	0.00975
PLOT10	0.67647	0.54385	0.08492
PLOT11	0.5098	0.51676	0.70592
PL2
Locus	He	Ho	p-value
PLOT-5	0.88889	0.78717	0.84385
PLOT-6	0.65714	0.55776	0.20726
PLOT-7	0.51429	0.55983	0.31425
PLO2-14	0.72222	0.79225	0.75346
PLOT1	0.52778	0.48787	0.73334
PLOT2	0.65714	0.73002	0.02706
PLOT3	0.41176	0.52195	0.03708
PLOT10	0.25	0.26995	0.59158
PLOT11	0.5	0.50235	0.74681
FL
Locus	He	Ho	p-value
PLOT-5	0.96552	0.88082	0.72196
PLOT-6	0.62069	0.74894	0.08137
PLOT-7	0.72414	0.77979	0.74919
PLO2-14	0.6129	0.84929	0.00088
PLOT1	0.54839	0.66737	0.17753
PLOT2	0.70968	0.81174	0.34514
PLOT3	0.56667	0.65876	0.032
PLOT10	0.74194	0.81068	0.22112
PLOT11	0.5625	0.80804	0.03271
