# Supplementary material for: Comparing raccoon major histocompatibility complex diversity in native and introduced ranges: Evidence for the importance of functional immune diversity for adaptation and survival in novel environments
Source: Evol Appl. 2019 Nov 28;13(4):752–67. doi: 10.1111/eva.12898 (PMC7086054; doi:10.1111/eva.12898)
Supplement: Supplementary file 3 [file EVA-13-752-s003.xlsx]

## Sheet: Arkusz1
Supp. Tab. 3. Proportion of individuals possessing specific MHC-DRB allele. The alleles found in invasive population presented in bold.
Sampling site	CZ	4D	1D	2D	3D	1PL	2PL	FL
Number of individuals	89	27	16	7	35	36	107	27
Prlo-DRB*04	0.966292	0.740741	0.4375	0.857143	0.828571	0.972222	0.813084	0.37037
Prlo-DRB*14	0.719101	0.740741	0.4375	0.857143	0.828571	0.972222	0.82243	0
Prlo-DRB*16	0.11236	0	0.5	0	0.0857143	0	0.364486	0
Prlo-DRB*19	0.011236	0.333333	0.3125	0.571429	0.285714	0.194444	0.420561	0.0740741
Prlo-DRB*02	0.0674157	0.0740741	0.5625	0.142857	0.285714	0.166667	0.0373832	0
Prlo-DRB*69	0.011236	0.111111	0	0	0.0857143	0.0277778	0.168224	0.037037
Prlo-DRB*62	0.123596	0	0.5	0	0.0571429	0.111111	0.35514	0
Prlo-DRB*06	0.494382	0.0740741	0.0625	0	0	0	0.00934579	0.037037
Prlo-DRB*102	0	0.148148	0.25	0.285714	0.171429	0.138889	0.242991	0.037037
Prlo-DRB*47	0	0	0	0	0	0	0	0.444444
Prlo-DRB*80	0.359551	0	0	0	0	0	0	0
Prlo-DRB*01	0.011236	0.444444	0	0.285714	0.0571429	0	0.0560748	0
Prlo-DRB*257	0.011236	0.444444	0	0.285714	0.0571429	0	0.0560748	0
Prlo-DRB*75	0	0	0	0	0	0	0	0.259259
Prlo-DRB*25	0	0.037037	0.4375	0.142857	0.142857	0.0833333	0.0280374	0
Prlo-DRB*57	0	0	0	0	0	0	0	0.148148
Prlo-DRB*71	0.011236	0.111111	0	0.285714	0.0571429	0	0.0280374	0
Prlo-DRB*26	0.202247	0	0	0	0	0	0.00934579	0
Prlo-DRB*259	0	0	0	0	0	0	0	0.111111
Prlo-DRB*20	0	0	0	0	0	0	0	0.0740741
Prlo-DRB*50	0	0	0	0	0	0	0	0.0740741
Prlo-DRB*99	0	0	0	0	0	0	0	0.037037
Prlo-DRB*90	0	0	0	0	0	0	0	0.037037
Prlo-DRB*07	0	0	0	0	0	0	0	0.0740741
Prlo-DRB*77	0	0	0	0	0	0	0	0.111111
Prlo-DRB*09	0.101124	0	0	0	0	0	0	0.0740741
Prlo-DRB*28	0	0	0	0	0	0	0	0.037037
Prlo-DRB*264	0	0	0	0	0	0	0	0.037037
Prlo-DRB*30	0	0	0	0	0	0	0	0.037037
Prlo-DRB*265	0	0	0	0	0	0	0	0.0740741
Prlo-DRB*266	0	0	0	0	0	0	0	0.0740741
Prlo-DRB*64	0	0	0	0	0	0	0	0.037037
Prlo-DRB*56	0	0	0	0	0	0	0	0.037037
Prlo-DRB*267	0	0	0	0	0	0	0	0.037037
Prlo-DRB*13	0	0	0	0	0	0	0	0.037037
Prlo-DRB*55	0	0	0	0	0	0	0	0.037037
Prlo-DRB*43	0	0	0	0	0	0	0	0.037037
Prlo-DRB*11	0	0	0	0	0	0	0	0.037037
Prlo-DRB*268	0	0	0	0	0	0	0	0.037037
Prlo-DRB*85	0	0	0	0	0	0	0	0.037037
Prlo-DRB*269	0	0	0	0	0	0	0	0.037037
Prlo-DRB*24	0	0	0	0	0	0	0	0.037037
Prlo-DRB*271	0	0	0	0	0	0.0277778	0	0
